# Supplementary material for: α-Olefin Oligomerization Mediated by Group 4 Metallocene Catalysts: An Extreme Manifestation of the Multisite Nature of Methylaluminoxane
Source: Polymers (Basel). 2024 Dec 28;17(1):46. doi: 10.3390/polym17010046 (PMC11723308; doi:10.3390/polym17010046)
Supplement: Supplementary file 1 [file polymers-17-00046-s001.zip]

Archive with 1 entries (1 files):
- polymers-3368134-supplementary.pdf
